# Supplementary material for: Dual positive and negative control of Chlamydomonas PII signal transduction protein expression by nitrate/nitrite and NO via the components of nitric oxide cycle
Source: BMC Plant Biol. 2018 Nov 27;18:305. doi: 10.1186/s12870-018-1540-x (PMC6258461; doi:10.1186/s12870-018-1540-x)
Supplement: Supplementary file 1 — Table S1. Primers sequence that were used for real time PCR analysis. (XLSX 10 kb) [file 12870_2018_1540_MOESM1_ESM.xlsx]

## Sheet: Лист1
	Table S1. Primers for real time PCR analysis
	Target gene/	Primer name	Sequence (5´–3´)	Reference
	Accession number
	GLB1/Cre07.g357350	GLB1F	GGCGTCAAGTTCTTCCGCAT	[21]
		GLB1R	GGTTGGAGGGACCGAACTCA
	NIT1/Cre09.g410950	NIT1F	GCGCTGCCCTCCGTCACCTTCC	This work
		NIT1R	CAGCCGCACGCCCGTCCAGTAG
	RACK1/Cre06.g278222	RACK1F	CTTCTCGCCCATGACCAC	[35]
		RACK1R	CCCACCAGGTTGTTCTTCAG
	Sequences were obtained from Phytozome 12, Chlamydomonas reinhardtii v5.5
